# Supplementary material for: Genetic and Haplotype Diversity of Schizopygopsis pylzovi in the Yellow River on the Northeastern Qinghai–Tibet Plateau
Source: Animals (Basel). 2026 Jun 23;16(13):1946. doi: 10.3390/ani16131946 (PMC13360073; doi:10.3390/ani16131946)
Supplement: Supplementary file 1 [file animals-16-01946-s001.zip]

Archive with 2 entries (2 files):
- Supplementary Tables.pdf
- haplotype_seq.txt
