# Supplementary material for: Genetic and Haplotype Diversity of Schizopygopsis pylzovi in the Yellow River on the Northeastern Qinghai–Tibet Plateau
Source: Animals (Basel). 2026 Jun 23;16(13):1946. doi: 10.3390/ani16131946 (PMC13360073; doi:10.3390/ani16131946)
Supplement: Supplementary file 1 [file animals-16-01946-s001.zip › haplotype_seq.txt]

>COI_Hap_1
CCACAAAGACATTGGCACCCTTTATCTTGTATTTGGTGCCTGAGCCGGAA
TAGTGGGAACCGCTTTAAGCCTCCTTATTCGGGCTGAACTAAGCCAACCC
GGGTCGCTTCTAGGCGATGATCAAATTTATAATGTTATCGTTACTGCCCA
CGCCTTCGTAATAATCTTCTTTATAGTAATGCCAATTCTTATCGGTGGGT
TCGGAAACTGACTCGTACCACTAATAATTGGAGCTCCGGACATAGCATTC
CCGCGAATAAATAACATGAGCTTCTGATTACTACCCCCCTCGTTCCTATT
ATTATTAGCTTCTTCGGGAGTTGAAGCTGGAGCCGGAACAGGATGAACGG
TATACCCGCCTCTTTCAGGTAATCTAGCCCATGCTGGAGCATCAGTAGAC
CTTACAATTTTTTCACTACATCTAGCAGGTGTTTCATCAATTTTAGGGGC
CATCAATTTTATTACTACAACCATTAACATAAAACCACCAGCCATCTCCC
AATACCAAACCCCCTTATTCGTTTGATCCGTACTTGTAACGGCTGTACTA
CTTCTCCTATCCCTCCCTGTATTGGCCGCCGGGATTACAATACTTCTTAC
AGACCGTAACCTCAACACTACATTCTTTGATCCGGCAGGAGGGGGAGACC
CTATTCTTTATCAACATCTATTCTGATTCTTTGGCCACCA
>COI_Hap_2
CCACAAAGACATTGGCACCCTTTATCTTGTATTTGGTGCCTGAGCCGGAA
TAGTGGGAACCGCTTTAAGCCTCCTTATTCGGGCTGAACTAAGCCAACCT
GGGTCGCTTCTAGGTGATGATCAAATTTATAATGTTATCGTTACTGCCCA
CGCCTTCGTAATAATCTTCTTTATAGTAATGCCAATTCTTATTGGCGGGT
TCGGAAACTGACTCGTACCACTAATAATTGGAGCTCCGGACATAGCATTC
CCGCGGATAAACAACATAAGCTTCTGATTACTACCACCCTCATTCCTATT
ATTATTAGCTTCTTCTGGAGTTGAAGCTGGAGCCGGAACAGGATGAACGG
TATACCCGCCTCTTTCAGGTAATCTAGCCCATGCTGGAGCATCAGTAGAC
CTTACAATTTTTTCACTACATCTAGCAGGTGTTTCATCAATTTTAGGGGC
CATCAATTTTATTACTACAACTATTAACATGAAGCCCCCAGCCATCTCCC
AATACCAAACCCCCTTATTCGTTTGATCCGTACTTGTAACGGCCGTACTA
CTTCTCCTATCCCTTCCTGTCTTAGCCGCCGGGATTACAATACTTCTTAC
AGACCGTAACCTCAACACTACATTCTTTGATCCAGCAGGAGGGGGGGACC
CTATCCTTTATCAACATCTATTCTGATTCTTTG
>COI_Hap_3
CAACCAACCACAAAGACATTGGCACCCTTTATCTTGTATTTGGTGCCTGA
GCCGGAATAGTGGGAACCGCTTTAAGCCTCCTTATTCGGGCTGAACTAAG
CCAACCTGGGTCGCTTCTAGGTGATGATCAAATTTATAATGTTATCGTTA
CTGCCCACGCCTTCGTAATAATCTTCTTTATAGTAATGCCAATTCTTATT
GGCGGGTTCGGAAACTGACTCGTACCACTAATAATTGGAGCTCCGGACAT
AGCATTCCCGCGGATAAACAACATAAGCTTCTGATTACTACCACCCTCAT
TCCTATTATTATTAGCTTCTTCTGGAGTTGAAGCTGGAGCCGGAACAGGA
TGAACGGTATACCCGCCTCTTTCAGGTAATCTAGCCCATGCTGGAGCATC
AGTAGACCTTACAATTTTTTCACTACATCTAGCAGGTGTTTCATCAATTT
TAGGGGCCATCAATTTTATTACTACAACTATTAACATGAAGCCCCCAGCC
ATCTCCCAATACCAAACCCCCTTATTCGTTTGATCCGTACTTGTAACGGC
CGTACTGCTTCTCCTATCCCTTCCTGTCTTAGCCGCCGGGATTACAATAC
TTCTTACAGACCGTAACCTCAACACTACATTCTTTGATCCAGCAGGAGGG
GGGGACCCTATCCTTTATCAACATCTATTCTGATTCTTTGGCC
>COI_Hap_4
AAGACATTGGCACCCTTTATCTTGTATTTGGTGCCTGAGCCGGAATAGTG
GGAACCGCTTTAAGCCTCCTTATTCGGGCTGAACTAAGCCAACCCGGGTC
GCTTCTAGGCGATGATCAAATTTATAATGTTATCGTTACTGCCCACGCCT
TCGTAATAATCTTCTTTATAGTAATGCCAATTCTTATCGGTGGGTTCGGA
AACTGACTCGTACCACTAATAATTGGAGCTCCGGACATAGCATTCCCGCG
AATAAATAACATGAGCTTCTGATTACTACCCCCCTCGTTCCTATTATTAT
TAGCTTCTTCGGGAGTTGAAGCTGGAGCCGGAACAGGATGAACGGTATAC
CCGCCTCTTTCAGGTAATTTAGCCCATGCTGGAGCATCAGTAGACCTTAC
AATTTTTTCACTACATCTAGCAGGTGTTTCATCAATTTTAGGGGCCATCA
ATTTTATTACTACAACCATTAACATAAAACCACCAGCCATCTCCCAATAC
CAAACCCCCTTATTCGTTTGATCCGTACTTGTAACGGCTGTACTACTTCT
CCTATCCCTCCCTGTATTGGCCGCCGGGATTACAATACTTCTTACAGACC
GTAACCTCAACACTACATTCTTTGATCCGGCAGGAGGGGGAGACCCTATT
CTTTATCAACATCTATTCTGATTCTTTGG
>COI_Hap_5
AAGACATTGGCACCCTTTATCTTGTATTTGGTGCCTGAGCCGGAATAGTG
GGAACCGCTTTAAGCCTCCTTATTCGGGCTGAGCTAAGCCAACCTGGGTC
ACTTCTAGGCGATGATCAAATTTATAATGTTATCGTTACTGCCCACGCCT
TCGTAATAATCTTCTTTATAGTAATGCCAATTCTTATTGGTGGGTTCGGA
AACTGACTCGTACCACTAATGATTGGAGCTCCAGACATAGCATTCCCACG
GATAAATAACATAAGCTTCTGATTACTACCCCCCTCGTTCCTATTATTAT
TAGCTTCTTCGGGAGTTGAAGCTGGAGCCGGAACAGGGTGAACGGTATAC
CCGCCTCTTTCAGGTAATCTAGCCCATGCTGGAGCATCAGTAGACCTTAC
AATTTTTTCACTACATCTAGCAGGTGTCTCATCAATTTTAGGGGCCATCA
ATTTTATTACTACAACTATTAATATGAAACCGCCAGCCATCTCCCAATAC
CAAACCCCCTTGTTCGTTTGATCTGTACTTGTAACGGCTGTACTGCTTCT
CCTGTCTCTTCCTGTCTTGGCCGCCGGGATTACAATACTTCTTACAGACC
GTAACCTCAACACTACATTCTTTGATCCAGCAGGAGGGGGGGACCCTATC
CTTTATCAACATCTATTCTGATTCTTTGG
>COI_Hap_6
AAGACATTGGCACCCTTTATCTTGTATTTGGTGCCTGAGCCGGAATAGTG
GGAACCGCTTTAAGCCTCCTTATTCGGGCTGAGCTAAGCCAACCTGGATC
ACTTCTAGGCGATGATCAAATTTATAATGTTATCGTTACTGCCCACGCCT
TCGTAATAATCTTCTTTATAGTAATGCCAATTCTTATTGGTGGGTTCGGA
AACTGACTCGTACCACTAATGATTGGAGCTCCAGACATAGCATTCCCACG
GATAAATAACATAAGCTTCTGATTACTACCCCCCTCGTTCCTATTATTAT
TAGCTTCTTCGGGGGTTGAAGCTGGAGCCGGAACAGGGTGAACGGTATAC
CCGCCTCTTTCAGGTAATCTAGCCCATGCTGGAGCATCAGTAGACCTTAC
AATTTTTTCACTACATCTAGCAGGTGTCTCATCAATTTTAGGGGCCATCA
ATTTTATTACTACAACTATTAATATGAAACCGCCAGCCATCTCCCAATAC
CAAACCCCCTTGTTCGTTTGATCCGTACTTGTAACGGCTGTACTGCTTCT
CCTGTCTCTTCCTGTCTTGGCCGCCGGGATTACAATACTTCTTACAGACC
GTAACCTCAACACTACATTCTTTGATCCAGCAGGAGGGGGGGACCCTATC
CTTTATCAACATCTATTCTGATTCTTTGGCC
>COI_Hap_7
AAGACATTGGCACCCTTTATCTTGTATTTGGTGCCTGAGCCGGAATAGTG
GGAACCGCTTTAAGCCTCCTTATTCGGGCTGAACTAAGCCAACCTGGGTC
GCTTCTAGGTGATGATCAAATTTATAATGTTATCGTTACTGCCCACGCCT
TCGTAATAATCTTCTTTATAGTAATGCCAATTCTTATTGGCGGGTTCGGA
AACTGACTCGTACCACTAATAATTGGAGCTCCGGACATAGCATTCCCGCG
GATAAACAACATAAGCTTCTGATTACTACCACCCTCATTCCTATTATTAT
TAGCTTCTTCTGGAGTTGAAGCTGGAGCCGGAACAGGATGAACGGTATAC
CCGCCTCTTTCAGGTAATCTAGCCCATGCTGGAGCATCAGTAGACCTTAC
AATTTTTTCACTTCATCTAGCAGGTGTTTCATCAATTTTAGGGGCCATCA
ATTTTATTACTACAACTATTAACATGAAGCCCCCAGCCATCTCCCAATAC
CAAACCCCCTTATTCGTTTGATCCGTACTTGTAACGGCCGTACTACTTCT
CCTATCCCTTCCTGTCTTAGCCGCCGGGATTACAATACTTCTTACAGACC
GTAACCTCAACACTACATTCTTTGATCCAGCAGGAGGGGGGGACCCTATC
CTTTATCAACATCTATTCTGATTCTTTGGCCACC
>COI_Hap_8
AAAGACATTGGCACCCTTTATCTTGTATTTGGTGCCTGAGCCGGAATAGT
GGGAACCGCTTTAAGCCTCCTTATTCGGGCTGAACTAAGCCAACCTGGGT
CGCTTCTAGGTGATGATCAAATTTATAATGTTATCGTTACTGCCCACGCC
TTCGTAATAATCTTCTTTATAGTAATGCCAATTCTTATTGGCGGGTTCGG
AAACTGACTCGTACCACTAATAATTGGAGCTCCGGACATAGCATTCCCGC
GGATAAACAACATAAGCTTCTGATTACTACCACCCTCATTCCTATTATTA
TTAGCTTCTTCTGGAGTTGAAGCTGGAGCCGGAACAGGATGAACGGTATA
CCCGCCTCTTTCAGGTAATCTAGCCCATGCTGGAGCATCAGTAGACCTTA
CAATTTTTTCACTACATCTAGCAGGTGTTTCATCAATTTTAGGGGCCATC
AATTTTATTACTACAACTATTAACATGAAGCCCCCAGCCATCTCCCAATA
CCAAACCCCCTTATTCGTTTGATCCGTACTTGTAACGGCCGTACTACTTC
TCCTATCTCTTCCTGTCTTAGCCGCCGGGATTACAATACTTCTTACAGAC
CGTAACCTCAACACTACATTCTTTGATCCAGCAGGAGGGGGGGACCCTAT
CCTTTATCAACATCTATTCTGATTCTTTGGCCACCAG
>COI_Hap_9
CCACAAAGACATTGGCACCCTTTATCTTGTATTTGGTGCCTGAGCCGGAA
TAGTGGGAACCGCTTTAAGCCTCCTTATTCGGGCTGAACTAAGCCAACCT
GGGTCGCTTCTAGGTGATGATCAAATTTATAATGTTATCGTTACTGCCCA
CGCCTTCGTAATAATCTTCTTTATAGTAATGCCAATTCTTATTGGCGGGT
TCGGAAACTGACTCGTACCACTAATAATTGGAGCTCCGGACATAGCATTC
CCGCGGATAAACAACATAAGCTTCTGATTACTACCACCCTCATTCCTATT
ATTATTAGCTTCTTCTGGAGTTGAAGCTGGAGCCGGAACAGGGTGAACGG
TATACCCGCCTCTTTCAGGTAATCTAGCCCATGCTGGAGCATCAGTAGAC
CTTACAATTTTTTCACTACATCTAGCAGGTGTTTCATCAATTTTAGGGGC
CATCAATTTTATTACTACAACTATTAACATGAAGCCCCCAGCCATCTCCC
AATACCAAACCCCCTTATTCGTTTGATCCGTACTTGTAACGGCCGTACTG
CTTCTCCTATCCCTTCCTGTCTTAGCCGCCGGGATTACAATACTTCTTAC
AGACCGTAACCTCAACACTACATTCTTTGATCCAGCAGGAGGGGGGGACC
CTATCCTTTATCAACATCTATTCTGATTCTTTGGCCACCCAGAAGTCTAA
>COI_Hap_10
AAGACATTGGCACCCTTTATCTTGTATTTGGTGCCTGAGCCGGAATAGTG
GGAACCGCTTTAAGCCTCCTTATTCGGGCTGAACTAAGCCAACCTGGGTC
GCTTCTAGGTGATGATCAAATTTATAATGTTATCGTTACTGCCCACGCCT
TCGTAATAATCTTCTTTATAGTAATGCCAATTCTTATTGGCGGGTTCGGA
AACTGACTCGTACCACTAATAATTGGAGCTCCGGACATAGCATTCCCGCG
GATAAACAACATAAGCTTCTGATTACTACCACCCTCATTCCTATTATTAT
TAGCTTCTTCTGGAGTTGAAGCTGGAGCCGGAACAGGATGAACGGTATAC
CCGCCTCTTTCAGGTAATCTAGCCCATGCTGGAGCATCAGTAGACCTTAC
AATTTTTTCACTACATCTAGCAGGTATTTCATCAATTTTAGGGGCCATCA
ATTTTATTACTACAACTATTAACATGAAGCCCCCAGCCATCTCCCAATAC
CAAACCCCCTTATTCGTTTGATCCGTACTTGTAACGGCCGTACTGCTTCT
CCTATCCCTTCCTGTCTTAGCCGCCGGGATTACAATACTTCTTACAGACC
GTAACCTCAACACTACATTCTTTGATCCAGCAGGAGGGGGGGACCCTATC
CTTTATCAACATCTATTCTGATTCTTTGGC
>COI_Hap_11
CAAAGACATTGGCACCCTTTATCTTGTATTTGGTGCCTGAGCCGGAATAG
TGGGAACCGCTTTAAGCCTCCTTATTCGGGCTGAGCTAAGCCAACCTGGA
TCACTTCTAGGCGATGATCAAATTTATAATGTTATCGTTACTGCCCACGC
CTTCGTAATAATCTTCTTTATAGTAATGCCAATTCTTATTGGTGGGTTCG
GAAACTGACTCGTACCACTAATGATTGGAGCTCCAGACATAGCATTCCCA
CGGATAAATAACATAAGCTTCTGATTACTACCCCCCTCGTTCCTATTATT
ATTAGCTTCTTCGGGAGTTGAAGCTGGAGCCGGAACAGGGTGAACGGTAT
ACCCGCCTCTTTCAGGTAATCTAGCCCATGCTGGAGCATCAGTAGACCTT
ACAATTTTTTCACTACATCTAGCAGGTGTCTCATCAATTTTAGGGGCCAT
CAATTTTATTACTACAACTATTAATATGAAACCGCCAGCCATCTCCCAAT
ACCAAACCCCCTTGTTCGTTTGATCTGTACTTGTAACGGCTGTACTGCTT
CTCCTGTCTCTTCCTGTCTTGGCCGCCGGGATTACAATACTTCTTACAGA
CCGTAACCTCAACACTACATTCTTTGATCCAGCAGGAGGGGGGGACCCTA
TCCTTTATCAACATCTATTCTGATTCTTTGGC
>COI_Hap_12
ACCACAAAGACATTGGCACCCTTTATCTTGTATTTGGTGCCTGAGCCGGA
ATAGTGGGAACCGCTTTAAGCCTCCTTATTCGGGCTGAACTAAGCCAACC
TGGGTCGCTTCTAGGTGATGATCAAATTTATAATGTTATCGTTACTGCCC
ACGCCTTCGTAATAATCTTCTTTATAGTAATGCCAATTCTTATTGGCGGG
TTCGGAAACTGACTCGTACCACTAATAATTGGAGCTCCGGACATAGCATT
CCCGCGGATAAACAACATAAGCTTCTGATTACTACCACCCTCATTCCTAT
TATTATTAGCTTCTTCTGGAGTTGAAGCTGGAGCCGGAACAGGATGAACG
GTATACCCGCCTCTTTCAGGTAATCTAGCCCATGCTGGAGCATCAGTAGA
CCTTACAATTTTTTCACTACATCTAGCAGGTGTTTCATCAATTTTAGGGG
CCATCAATTTTATTACTACAACTATTAACATGAAACCCCCAGCCATCTCC
CAATACCAAACCCCCTTATTCGTTTGATCCGTACTTGTAACGGCCGTACT
ACTTCTCCTATCCCTTCCTGTCTTAGCCGCCGGGATTACAATACTTCTTA
CAGACCGTAACCTCAACACTACATTCTTTGATCCAGCAGGAGGGGGGGAC
CCTATCCTTTATCAACATCTATTCTGATTCTTTGGCCAC
>COI_Hap_13
AAAGACATTGGCACCCTTTATCTTGTATTTGGTGCCTGAGCCGGAATAGT
GGGAACCGCTTTAAGCCTCCTTATTCGGGCTGAACTAAGCCAACCTGGAT
CGCTTCTAGGTGATGATCAAATTTATAATGTTATCGTTACTGCCCACGCC
TTCGTAATAATCTTCTTTATAGTAATGCCAATTCTTATTGGCGGGTTCGG
AAACTGACTCGTACCACTAATAATTGGAGCTCCGGACATAGCATTCCCGC
GGATAAACAACATAAGCTTCTGATTACTACCACCCTCATTCCTATTATTA
TTAGCTTCTTCTGGAGTTGAAGCTGGAGCCGGAACAGGATGAACGGTATA
CCCGCCTCTTTCAGGTAATCTAGCCCATGCTGGAGCATCAGTAGACCTTA
CAATTTTTTCACTACATCTAGCAGGTGTTTCATCAATTTTAGGGGCCATC
AATTTTATTACTACAACTATTAACATGAAGCCCCCAGCCATCTCCCAATA
CCAAACCCCCTTATTCGTTTGATCCGTACTTGTAACGGCCGTACTACTTC
TCCTATCCCTTCCTGTCTTAGCCGCCGGGATTACAATACTTCTTACAGAC
CGTAACCTCAACACTACATTCTTTGATCCAGCAGGAGGGGGGGACCCTAT
CCTTTATCAACATCTATTCTGATTCTTTGGCCACCA
>COI_Hap_14
AAGACATTGGCACCCTTTATCTTGTATTTGGTGCCTGAGCCGGAATAGTG
GGAACCGCTTTAAGCCTCCTTATTCGGGCTGAACTAAGCCAACCTGGGTC
GCTTCTAGGTGATGATCAAATTTATAATGTTGTCGTTACTGCCCACGCCT
TCGTAATAATCTTCTTTATAGTAATGCCAATTCTTATTGGCGGGTTCGGA
AACTGACTCGTACCACTAATAATTGGAGCTCCGGACATAGCATTCCCGCG
GATAAACAACATAAGCTTCTGATTACTACCACCCTCATTCCTATTATTAT
TAGCTTCTTCTGGAGTTGAAGCTGGAGCCGGAACAGGATGAACGGTATAC
CCGCCTCTTTCAGGTAATCTAGCCCATGCTGGAGCATCAGTAGACCTTAC
AATTTTTTCACTACATCTAGCAGGTGTTTCATCAATTTTAGGGGCCATCA
ATTTTATTACTACAACTATTAACATGAAGCCCCCAGCCATCTCCCAATAC
CAAACCCCCTTATTCGTTTGATCCGTACTTGTAACGGCCGTACTACTTCT
CCTATCCCTTCCTGTCTTAGCCGCCGGGATTACAATACTTCTTACAGACC
GTAACCTCAACACTACATTCTTTGATCCAGCAGGAGGGGGGGACCCTATC
CTTTATCAACATCTATTCTGATTCTTTGGC
>D-loop_Hap_1
AATACTTCTACATTAAGCCGGGTAATATATTAATCCCTTAAAACTTGACCTCAAATCTTTCCTTGAAATTCCTAGCTAAAATCGCATCAAAAAATATTAATGTAGTAAGAAACCACCAACGATTTACATTAAGGCACATCATGCATGATGGAATCAGGGACGCAGGGCGTGGGGGTCGCACACTGTGAACTATTACTGGCATCTGGTTCCTATTTCAGGGGTACAACTGAAGTATCCCCCATTCGGATAATTATACTGGCATCTGATTAAGCCAGTGGTGTGGTACATATGGTTCATTACCCACCTAGCAAAGCTTCTCTTATATGCATAACGTTATCTTTTTTTTCTTCATCTCATCTTGCATCTCAGAGTGCAGGCTCAAATACTGACTAAGGTTGAGCATTTTCCTTGTATGTGATAACAAATATTCATCATCGTAAGACATAATTTAAGAACCTCATTATACTCACTCAGGTGCATACATACTTATTTCTTGCTTAACTTATCCTTACATAGTGCCCCCCTTTTGG-TTTTCGCGCGTCAAACCCCCCTACCCCCCTACGCTCAGTAAATCCTGTTATCCTTGTCAAACCCCTAAAGCAAGAAGGACCCAAGAACGTATCAGCCAACAAGTTGAAGTATAAATTGGCATGCCGCGTTATATATATATATATATATATAT
>D-loop_Hap_2
AATACTTCTACATTAAGCCGGGTAATATATTAATCCCTTGAAACTTGACCTCAAATCTTTCCTTGAAATACCTAACTAAAATCGCATCAGAGAATATTAATGTAGTAAGAAACCACCAACGATTTACATTAAGGCACATCATGCATGATGGAATCAGGGACGCAGGGCGTGGGGGTCGCACACTGTGAACTATTACTGGCATCTGGTTCCTATTTCAGGGGTACAACTGAAGTATCCCCCATTCGGATAATTATACTGGCATCTGATTAAGCCAGTGGTGTGGTACATATGGTTCATTACCCACCTAGCAAAGCTTCTCTTATATGCATAACGTTATCTTTTTTTTCTTCATCTCATCTTGCATCTCAGAGTGCAGGCTCAAATACTGACTAAGGTTGAGCATTTTCCTTGTATGTGACAACAAATATTCATCATTGTAAGACATAATTTAAGAACCCCATTATACTCACTCAGGTGCATACATACTTATTTCTTGCTTAACTTATCCTTACATAGTGCCCCCCTTTTGG-TTTTCGCGCGTCAAACCCCCCTACCCCCCTACGCTCAGTAAATCCTGTTATTCTTGTCAAACCCCTAAAGCAAGAAGGACCCAAGAACGTATCAGCCAACAAGTTGAAGTATAAATTGGCATGCCGCGTTATATATATATATATATATATAT
>D-loop_Hap_3
AATACTTCTACATTAAGCCGGGTAATATATTAATCCCTTAAAACTTGACCTCAAATCTTTCCTTGAAATACCTAACTAAAATCGCATCAAAAAATATTAATGTAGTAAGAAACCACCAACGATTTACATTAAGGCACATCATGCATGATGGAATCAGGGACGCAGGGCGTGGGGGTCGCACACTGTGAACTATTACTGGCATCTGGTTCCTATTTCAGGGGTACAACTGAAGTATCCCCCATTCGGATAATTATACTGGCATCTGATTAAGCCAGTGGTGTGGTACATATGGTTCATTACCCACCTAGCAAAGCTTCTCTTATATGCATAACGTTATCTTTTTTTTCTTCATCTCATCTTGCATCTCAGAGTGCAGGCTCAAATACTGACTAAGGTTGAGCATTTTCCTTGTATGTGATAACAAATATTCGTCATCGTAAGACATAATTTAAGAACCTCATTATACTCACTCAGGTGCATACATACTTATTTCTTGCTTAACTTATCCTTACATAGTGCCCCCCTTTTGG-TTTTCGCGCGTCAAACCCCCCTACCCCCCTACGCTCAGTAAATCCTGTTATCCTTGTCAAACCCCTAAAGCAAGAAGGACCCAAGAACGTATCAGCCAACAAGTTGAAGTATAAATTGGCATGCCGCGTTATATATATATATATATATATAT
>D-loop_Hap_4
AATACTTCTACATTAAGCCGGGTAATATATTAATCCCTTGAAACTTGACCTCAAATCTTTCCTTGAAATACCTAACTAAAATCGCATCAAAAAATATTAATGTAGTAAGAAACCACCAACGATTTACATTAAGGCACATCATGCATGATGGAATCAGGGACGCAGGGCGTGGGGGTCGCACACTGTGAACTATTACTGGCATCTGGTTCCTATTTCAGGGGTACAACTGAAGTATCCCCCATTCGGATAATTATACTGGCATCTGATTAAGCCAGTGGTGTGGTACATATGGTTCATTACCCACCTAGCAAAGCTTCTCTTATATGCATAACGTTATCTTTTTTTTCTTCATCTCATCTTGCATCTCAGAGTGCAGGCTCAAATACTGACTAAGGTTGAGCATTTTCCTTGTATGTGATAACAAATATTCATCATTGTAAGACATAATTTAAGAACCCCATTATACTCACTCAGGTGCATACATACTTATTTCTTGCTTAACTTATCCTTACATAGTGCCCCCCTTTTGG-TTTTCGCGCGTCAAACCCCCCTACCCCCCTACGCTCAGTAAATCCTGTTATCCTTGTCAAACCCCTAAAGCAAGAAGGACCCAAGAACGTATCAGCCAACAAGTTGAAGTATAAATTGGCATGCCGCGTTATATATATATATATATATATAT
>D-loop_Hap_5
AATACTTCTACATTAAGCCGGGTAATATATTAATCCCTTAAAACTTGACCTCAAATCTTTCCTTGAAATACCTAACTAAAATCGCATCAAAAAATATTAATGTAGTAAGAAACCACCAACGATTTACATTAAGGCACATCATGCATGATGGAATCAGGGACGCAGGGCGTGGGGGTCGCACACTGTGAACTATTACTGGCATCTGGTTCCTATTTCAGGGGTACAACTGAAGTATCCCCCATTCGGATAATTATACTGGCATCTGATTAAGCCAGTGGTGTGGTACATATGGTTCATTACCCACCTAGCAAAGCTTCTCTTATATGCATAACGTTATCTTTTTTTTCTTCATCTCATCTTGCATCTCAGAGTGCAGGCTCAAATACTGACTAAGGTTGAGCATTTTCCTTGTATGTGATAACAAATATTCATCATCGTAAGACATAATTTAAGAACCTCATTATACTCACTCAGGTGCATACATACTTATTTCTTGCTTAACTTATCCTTACATAGTGCCCCCCTTTTGG-TTTTCGCGCGTCAAACCCCCCTACCCCCCTACGCTCAGTAAATCCTGTTATCCTTGTCAAACCCCTAAAGCAAGAAGGACCCAAGAACGTATCAGCCAACAAGTTGAAGTATAAATTGGCATGCCGCGTTATATATATATATATATATATAT
>D-loop_Hap_6
AATACTTCTACATTAAGCCGGGTAATATATTAATCCCTTAAAACTTGACCTCAAATCTTTCCTTGAAATACCTAACTAAAATCGCATCAGAAAATATTAATGTAGTAAGAAACCACCAACGATTTACATTAAGGCACATCATGCATGATGGAATCAGGGACGCAGGGCGTGGGGGTCGCACACTGTGAACTATTACTGGCATCTGGTTCCTATTTCAGGGGTACAACTGAAGTATCCCCCATTCGGATAATTATACTGGCATCTGATTAAGCCAGTGGTGTGGTACATATGGTTCATTACCCACCTAGCAAAGCTTCTCTTATATGCATAACGTTATCTTTTTTTTCTTCATCTCATCTTGCATCTCAGAGTGCAGGCTCAAATACTGACTAAGGTTGAGCATTTTCCTTGTATGTGATAACAAATATTCATCATCGTAAGACATAATTTAAGAACCCCATTATACTCACTCAGGTGCATACATACTTATTTCTTGCTTAACTTATCCTTACATAGTGCCCCCCTTTTGG-TTTTCGCGCGTCAAACCCCCCTACCCCCCTACGCTCAGTAAATCCTGTTATCCTTGTCAAACCCCTAAAGCAAGAAGGACCCAAGAACGTATCAGCCAACAAGTTGAAGTATAAATTGGCATGCCGCGTTATATATATATATATATATATAT
>D-loop_Hap_7
AATACTTCTACATTAAGCCGGGTAATATATTAATCCCTTAAAACTTGACCTCAAATCTTTCCTTGAAATACCTAACTAAAATCGCATCAAAAAATATTAATGTAGTAAGAAACCACCAACGATTTACATTAAGGCACATCATGCATGATGGAATCAGGGACGCAGGGCGTGGGGGTCGCACACTGTGAACTATTACTGGCATCTGGTTCCTATTTCAGGGGTACAACTGAAGTATCCCCCATTCGGATAATTATACTGGCATCTGATTAAGCCAGTGGTGTGGTACATATGGTTCATTACCCACCTAGCAAAGCTTCTCTTATATGCATAACGTTATCTTTTTTTTCTTCATCTCATCTTGCATCTCAGAGTGCAGGCTCAAATACTGACTAAGGTTGAGCATTTTCCTTGTATGTGATAACAAATATTCATCATCGTAAGACATAATTTAAGAACCCCATTATACTCACTCAGGTGCATACATACTTATTTCTTGCTTAACTTATCCTTACATAGTGCCCCCCTTTTGG-TTTTCGCGCGTCAAACCCCCCTACCCCCCTACGCTCAGTAAATCCTGTTATCCTTGTCAAACCCCTAAAGCAAGAAGGACCCAAGAACGTATCAGCCAACAAGTTGAAGTATAAATTGGCATGCCGCGTTATATATATATATATATATATAT
>D-loop_Hap_8
AATACTTCTACATTAAGCCGGGTAATATATTAATCCCTTAAAACTTGACCTCAAATCTTTCCTTGAAATACCTAGCTAAAATCGCATCAAAAAATATTAATGTAGTAAGAAACCACCAACGATTTACATTAAGGCACATCATGCATGATGGAATCAGGGACGCAGGGCGTGGGGGTCGCACACTGTGAACTATTACTGGCATCTGGTTCCTATTTCAGGGGTACAACTGAAGTATCCCCCATTCGGATAATTATACTGGCATCTGATTAAGCCAGTGGTGTGGTACATATGGTTCATTACCCACCTAGCAAAGCTTCTCTTATATGCATAACGTTATCTTTTTTTTCTTCATCTCATCTTGCATCTCAGAGTGCAGGCTCAAATACTGACTAAGGTTGAGCATTTTCCTTGTATGTGATAACAAATATTCATCATCGTAAGACATAATTTAAGAACCTCATTATACTCACTCAGGTGCATACATACTTATTTCTTGCTTAACTTATCCTTACATAGTGCCCCCCTTTTGG-TTTTCGCGCGTCAAACCCCCCTACCCCCCTACGCTCAGTAAATCCTGTTATCCTTGTCAAACCCCTAAAGCAAGAAGGACCCAAGAACGTATCAGCCAACAAGTTGAAGTATAAATTGGCATGCCGCGTTATATATATATATATATATATAT
>D-loop_Hap_9
AATACTTCTACATTAAGCCGGGTAATATATTAATCCCTTAAAACTTGACCTCAAATCTTTCCTTGAAATACCTAACTAAAATCGCATCAGAAAATATTAATGTAGTAAGAAACCACCAACGATTTACATTAAGGCACATCATGCATGATGGAATCAGGGACGCAGGGCGTGGGGGTCGCACACTGTGAACTATTACTGGCATCTGGTTCCTATTTCAGGGGTACAACTGAAGTATCCCCCATTCGGATAATTATACTGGCATCTGATTAAGCCAGTGGTGTGGTACATATGGTTCATTACCCACCTAGCAAAGCTTCTCTTATATGCATAACGTTATCTTTTTTTTCTTCATCTCATCTTGCATCTCAGAGTGCAGGCTCAAATACTGACTAAGGTTGAGCATTTTCCTTGTATGTGATAACAAATATTCATCATCGTAAGACATAATTTAAGAACCTCATTATACTCACTCAGGTGCATACATACTTATTTCTTGCTTAACTTATCCTTACATAGTGCCCCCCTTTTGG-TTTTCGCGCGTCAAACCCCCCTACCCCCCTACGCTCAGTAAATCCTGTTATCCTTGTCAAACCCCTAAAGCAAGAAGGACCCAAGAACGTATCAGCCAACAAGTTGAAGTATAAATTGGCATGCCGCGTTATATATATATATATATATATAT
>D-loop_Hap_10
AATACTTCTACATTAAGCCGGGTAATATATTAATCCCTTGAAACTTGACCTCAAATCTTTCCTTGAAATACCTAACTAAAATCGCATCAAAAAATATTAATGTAGTAAGAAACCACCAACGATTTACATTAAGGCACATCATGCATGATGGAATCAGGGACGCAGGGCGTGGGGGTCGCACACTGTGAACTATTACTGGCATCTGGTTCCTATTTCAGGGGTACAACTGAAGTATCCCCCATTCGGATAATTATACTGGCATCTGATTAAGCCAGTGGTGTGGTACATATGGTTCATTACCCACCTAGCAAAGCTTCTCTTATATGCATAACGTTATCTTTTTTTTCTTCATCTCATCTTGCATCTCAGAGTGCAGGCTCAAATACTGACTAAGGTTGAGCATTTTCCTTGTATGTGACAACAAATATTCATCATCGTAAGACATAATTTAAGAACCCCATTATACTCACTCAGGTGCATACATACTTATTTCTTGCTTAACTTATCCTTACATAGTGCCCCCCTTTTGG-TTTTCGCGCGTCAAACCCCCCTACCCCCCTACGCTCAGTAAATCCTGTTATCCTTGTCAAACCCCTAAAGCAAGAAGGACCCAAGAACGTATCAGCCAACAAGTTGAAGTATAAATTGGCATGCCGCGTTATATATATATATATATATATAT
>D-loop_Hap_11
AATACTTCTACATTAAGCCGGGTAATATATTAATCCCTTGAAACTTGACCTCAAATCTTTCCTTGAAATACCTAACTAAAATCGCATCAGAAAATATTAATGTAGTAAGAAACCACCAACGATTTACATTAAGGCACATCATGCATGATGGAATCAGGGACGCAGGGCGTGGGGGTCGCACACTGTGAACTATTACTGGCATCTGGTTCCTATTTCAGGGGTACAACTGAAGTATCCCCCATTCGGATAATTATACTGGCATCTGATTAAGCCAGTGGTGTGGTACATATGGTTCATTACCCACCTAGCAAAGCTTCTCTTATATGCATAACGTTATCTTTTTTTTCTTCATCTCATCTTGCATCTCAGAGTGCAGGCTCAAATACTGACTAAGGTTGAGCATTTTCCTTGTATGTGATAACAAATATTCATCATCGTAAGACATAATTTAAGAACCCCATTATACTCACTCAGGTGCATACATACTTATTTCTTGCTTAACTTATCCTTACATAGTGCCCCCCTTTTGG-TTTTCGCGCGTCAAACCCCCCTACCCCCCTACGCTCAGTAAATCCTGTTATCCTTGTCAAACCCCTAAAGCAAGAAGGACCCAAGAACGTATCAGCCAACAAGTTGAAGTATAAATTGGCATGCCGCGTTATATATATATATATATATATAT
>D-loop_Hap_12
AATACTTCTACATTAAGCCGGGTAATATATTAATCCCTTAAAACTTGACCTCAAATCTTTCCTTGAAATACCTAGCTAAAATCGCATCAAAAAATATTAATGTAGTAAGAAACCACCAACGATTTACATTAAGGCACATCATGCATGATGGAATCAGGGACGCAGGGCGTGGGGGTCGCACACTGTGAACTATTACTGGCATCTGGTTCCTATTTCAGGGGTACAACTGAAGTATCCCCCATTCGGATAATTATACTGGCATCTGATTAAGCCAGTGGTGTGGTACATATGGTTCATTACCCACCTAGCAAAGCTTCTCTTATATGCATAACGTTATCTTTTTTTTCTTCATCTCATCTTGCATCTCAGAGTGCAGGCTCAAATACTGACTAAGGTTGAGCATTTTCCTTGTATGTGACAACAAATATTCATCATCGTAAGACATAATTTAAGAACCCCATTATACTCACTCAGGTGCATACATACTTATTTCTTGCTTAACTTATCCTTACATAGTGCCCCCCTTTTGG-TTTTCGCGCGTCAAACCCCCCTACCCCCCTACGCTCAGTAAATCCTGTTATCCTTGTCAAACCCCTAAAGCAAGAAGGACCCAAGAACGTATCAGCCAACAAGTTGAAGTATAAATTGGCATGCCGCGTTATATATATATATATATATATAT
>D-loop_Hap_13
AATACTTCTACATTAAGCCGGGTAATATATTAATCCCTTGAAACTTGACCTCAAATCTTTCCTTGAAATACCTAACTAAAATCGCATCAAAAAATATTAATGTAGTAAGAAACCACCAACGATTTACATTAAGGCACATCATGCATGATGGAATCAGGGACGCAGGGCGTGGGGGTCGCACACTGTGAACTATTACTGGCATCTGGTTCCTATTTCAGGGGTACAAGTGAAGTATCCCCCATTCGGATAATTATACTGGCATCTGATTAAGCCAGTGGTGTGGTACATATGGTTCATTACCCACCTAGCAAAGCTTCTCTTATATGCATAACGTTATCTTTTTTTTCTTCATCTCATCTTGCATCTCAGAGTGCAGGCTCAAATACTGACTAAGGTTGAGCATTTTCCTTGTATGTGATAACAAATATTCGTCATTGTAAGACATAATTTAAGAACCCCATTATACTTACTCAGGTGCATACATACTTATTTCTTGCTTAACTTATCCTTACATAGTGCCCCCCTTTTGG-TTTTCGCGCGTCAAACCCCCCTACCCCCCTACGCTCAGTAAATCCTGTTATCCTTGTCAAACCCCTAAAGCAAGAAGGACCCAAGAACGTATCAGCCAACAAGTTGAAGTATAAATTGGCATGCCGCGTTATATATATATATATATATATAT
>D-loop_Hap_14
AATACTTCTACATTAAGCCGGGTAATATATTAATCCCTTAAAACTTGACCTCAAATCTTTCCTTGAAATACCTAGCTAAAATCGCATCAAAAAATATTAATGTAGTAAGAAACCACCAACGATTTACATTAAGGCACATCATGCATGATGGAATCAGGGACGCAGGGCGTGGGGGTCGCACACTGTGAACTATTACTGGCATCTGGTTCCTATTTCAGGGGTACAACTGAAGTATCCCCCATTCGGATAATTATACTGGCATCTGATTAAGCCAGTGGTGTGGTACATATGGTTCATTACCCACCTAGCAAAGCTTCTCTTATATGCATAACGTTATCTTTTTTTTCTTCATCTCATCTTGCATCTCAGAGTGCAGGCTCAAATACTGACTAAGGTTGAGCATTTTCCTTGTATGTGATAACAAATATTCGTCATCGTAAGACATAATTTAAGAACCTCATTATACTCACTCAGGTGCATACATACTTATTTCTTGCTTAACTTATCCTTACATAGTGCCCCCCTTTTGG-TTTTCGCGCGTCAAACCCCCCTACCCCCCTACGCTCAGTAAATCCTGTTATCCTTGTCAAACCCCTAAAGCAAGAAGGACCCAAGAACGTATCAGCCAACAAGTTGAAGTATAAATTGGCATGCCGCGTTATATATATATATATATATATAT
>D-loop_Hap_15
AATACTTCTACATTAAGCCGGGTAATATATTAATCCCTTAAAACTTGACCTCAAATCTTTCCTTGAAATACCTAGCTAAAATCGCATCAGAAAATATTAATGTAGTAAGAAACCACCAACGATTTACATTAAGGCACATCATGCATGATGGAATCAGGGACGCAGGGCGTGGGGGTCGCACACTGTGAACTATTACTGGCATCTGGTTCCTATTTCAGGGGTACAACTGAAGTATCCCCCATTCGGATAATTATACTGGCATCTGATTAAGCCAGTGGTGTGGTACATATGGTTCATTACCCACCTAGCAAAGCTTCTCTTATATGCATAACGTTATCTTTTTTTTCTTCATCTCATCTTGCATCTCAGAGTGCAGGCTCAAATACTGACTAAGGTTGAGCATTTTCCTTGTATGTGATAACAAATATTCATCATCGTAAGACATAATTTAAGAACCTCATTATACTCACTCAGGTGCATACATACTTATTTCTTGCTTAACTTATCCTTACATAGTGCCCCCCTTTTGG-TTTTCGCGCGTCAAACCCCCCTACCCCCCTACGCTCAGTAAATCCTGTTATCCTTGTCAAACCCCTAAAGCAAGAAGGACCCAAGAACGTATCAGCCAACAAGTTGAAGTATAAATTGGCATGCCGCGTTATATATATATATATATATATAT
>D-loop_Hap_16
AATACTTCTACATTAAGCCGGGTAATATATTAATCCCTTGAAACTTGACCTCAAATCTTTCCTTGAAATACCTAACTAAAATCGCATCAAAAAATATTAATGTAGTAAGAAACCACCAACGATTTACATTAAGGCACATCATGCATGATGGAATCAGGGACGCAGGGCGTGGGGGTCGCACACTGTGAACTATTACTGGCATCTGGTTCCTATTTCAGGGGTACAACTGAAGTATCCCCCATTCGGATAATTATACTGGCATCTGATTAAGCCAGTGGTGTGGTACATATGGTTCATTACCCACCTAGCAAAGCTTCTCTTATATGCATAACGTTATCTTTTTTTTCTTCATCTCATCTTGCATCTCAGAGTGCAGGCTCAAATACTGACTAAGGTTGAGCATTTTCCTTGTATGTGATAACAAATATTCATCATCGTAAGACATAATTTAAGAACCCCATTATACTCACTCAGGTGCATACATACTTATTTCTTGCTTAACTTATCCTTACATAGTGCCCCCCTTTTGG-TTTTCGCGCGTCAAACCCCCCTACCCCCCTACGCTCAGTAAATCCTGTTATCCTTGTCAAACCCCTAAAGCAAGAAGGACCCAAGAACGTATCAGCCAACAAGTTGAAGTATAAATTGGCATGCCGCGTTATATATATATATATATATATAT
>D-loop_Hap_17
AATACTTCTACATTAAGCCGGGTAATATATTAATCCCTTGAAACTTGACCTCAAATCTTTCCTTGAAATACCTAACTAAAATCGCATCAAAAAATATTAATGTAGTAAGAAACCACCAACGATTTACATTAAGGCACATCATGCATGATGGAATCAGGGACGCAGGGCGTGGGGGTCGCACACTGTGAACTATTACTGGCATCTGGTTCCTATTTCAGGGGTACAAGTGAAGTATCCCCCATTCGGATAATTATACTGGCATCTGATTAAGCCAGTGGTGTGGTACATATGGTTCATTACCCACCTAGCAAAGCTTCTCTTATATGCATAACGTTATCTTTTTTTTCTTCATCTCATCTTGCATCTCAGAGTGCAGGCTCAAATACTGACTAAGGTTGAGCATTTTCCTTGTATGTGATAACAAATATTCGTCATTGTAAGACATAATTTAAGAACCCCATTATACTCACTCAGGTGCATACATACTTATTTCTTGCTTAACTTATCCTTACATAGTGCCCCCCTTTTGG-TTTTCGCGCGTCAAACCCCCCTACCCCCCTACGCTCAGTAAATCCTGTTATCCTTGTCAAACCCCTAAAGCAAGAAGGACCCAAGAACGTATCAGCCAACAAGTTGAAGTATAAATTGGCATGCCGCGTTATATATATATATATATATATAT
>D-loop_Hap_18
AATACTTCTACATTAAGCCGGGTAATATATTAATCCCTTAAAACTTGACCTCAAATCTTTCCTTGAAATACCTAACTAAAATCGCATCGAAAAATATTAATGTAGTAAGAAACCACCAACGATTTACATTAAGGCACATCATGCATGATGGAATCAGGGACGCAGGGCGTGGGGGTCGCACACTGTGAACTATTACTGGCATCTGGTTCCTATTTCAGGGGTACAACTGAAGTATCCCCCATTCGGATAATTATACTGGCATCTGATTAAGCCAGTGGTGTGGTACATATGGTTCATTACCCACCTAGCAAAGCTTCTCTTATATGCATAACGTTATCTTTTTTTTCTTCATCTCATCTTGCATCTCAGAGTGCAGGCTCAAATACTGACTAAGGTTGAGCATTTTCCTTGTATGTGATAACAAATATTCATCATCGTAAGACATAATTTAAGAACCTCATTATACTCACTCAGGTGCATACATACTTATTTCTTGCTTAACTTATCCTTACATAGTGCCCCCCTTTTGGTTTTCGCGCGTCAAACCCCCCTACCCCCCTACGCTCAGTAAATCCTGTTATCCTTGTCAAACCCCTAAAGCAAGAAGGACCCAAGAACGTATCAGCCAACAAGTTGAAGTATAAATTGGCATGCCGCGTTATATATATATATATATATATAT
>D-loop_Hap_19
AATACTTCTACATTAAGCCGGGTAATATATTAATCCCTTAAAACTTGACCTCAAATCTTTCCTTGAAATACCTAACTAAAATTGCATCAAAAAATATTAATGTAGTAAGAAACCACCAACGATTTACATTAAGGCACATCATGCATGATGGAATCAGGGACGCAGGGCGTGGGGGTCGCACACTGTGAACTATTACTGGCATCTGGTTCCTATTTCAGGGGTACAACTGAAGTATCCCCCATTCGGATAATTATACTGGCATCTGATTAAGCCAGTGGTGTGGTACATATGGTTCATTACCCACCTAGCAAAGCTTCTCTTATATGCATAACGTTATCTTTTTTTTCTTCATCTCATCTTGCATCTCAGAGTGCAGGCTCAAATACTGACTAAGGTTGAGCATTTTCCTTGTATGTGATAACAAATATTCGTCATCGTAAGACATAATTTAAGAACCTCATTATACTCACTCAGGTGCATACATACTTATTTCTTGCTTAACTTATCCTTACATAGTGCCCCCCTTTTGG-TTTTCGCGCGTCAAACCCCCCTACCCCCCTACGCTCAGTAAATCCTGTTATCCTTGTCAAACCCCTAAAGCAAGAAGGACCCAAGAACGTATCAGCCAACAAGTTGAAGTATAAATTGGCATGCCGCGTTATATATATATATATATATATAT
>D-loop_Hap_20
AATACTACTACATTAAGCCGGGTAATATATTAATCCCTTAAAACTTGACCTCAAATCTTTCCTTGAAATACTTAGCCAAAATCGTATTGGAAAATATTAATGTAGTAAGAAACCACCAATAATTTACATTAAGGCACATCATGCATGATGGAATCAGGGACGCACGGCGTGGGGGTTGCACACTGTGAACTATTACTGGCATCTGGTTCCTATTTCAGGGGTACAACTGAAGTATCCCCCATTCGGATAATTATACTGGCATCTGATTAAGCCAGTGGTGTGGTACATATGTCTCATTACCCACCTAGCAAAGCTTCTCTTATATGCATAACGTTATCTTTTTTTTCTTCATCTCATCTTGCATCTCAGAGTGCAGGCTCAAATACTGACTAAGGTTGAGCATTTTCCTTGTATGTGATAACAAATATTCATTATCGTAAGACATAATTTAAGAACCCCATTATACTTACTCAGGTGCATACATATTTATTTCTTGCTTAACTTATCCTTACATAGTGCCCCCCTTTTGGGTTTTCGCGCGTCAAACCCCCCTACCCCCCTACGCTCAGTAAATCCTGTTATTCTTGTCAAACCCCTAAAGCAAGAAGGACCCAAGAACGTATCAGCCAACAAGTTGAAGTATAAATTGGCATGCCGCGTTATATATATATATATATATATAT
>D-loop_Hap_21
AATACTACTACATTAAGCCGGGTAATATATTAATCCCTTAAAACTTGACCTCAAATCTTTCCTTGAAATACTTAGCCAAAATCGTATTAGAAAATATTAATGTAGTAAGAAACCACCAATAATTTACATTAAGGCACATCATGCATGATGGAATCAGGGACGCACGGCGTGGGGGTTGCACACTGTGAACTATTACTGGCATCTGGTTCCTATTTCAGGGGTACAACTGAAGTATCCCCCATTCGGATAATTATACTGGCATCTGATTAAGCCAGTGGTGTGGTACATATGTCTCATTACCCACCTAGCAAAGCTTCTCTTATATGCATAACGTTATCTTTTTTTTCTTCATCTCATCTTGCATCTCAGAGTGCAGGCTCAAATACTGACTAAGGTTGAGCATTTTCCTTGTATGTGATAACAAATATTCATTATCGTAAGACATAATTTAAGAACCCCATTATACTTACTCAGGTGCATACATATTTATTTCTTGCTTAACTTATCCTTACATAGTGCCCCCCTTTTGGGTTTTCGCGCGTCAAACCCCCCTACCCCCCTACGCTCAGTAAATCCTGTTATTCTTGTCAAACCCCTAAAGCAAGAAGGACCCAAGAACGTATCAGCCAACAAGTTGAAGTATAAATTGGCATGCCGCGTTATATATATATATATATATATAT
>D-loop_Hap_22
AATACTTCTACATTAAGCCGGGTAATATATTAATCCCTTGAAACTTGACCTCAAATCTTTCCTTGAAATACCTAGCTAAAATCGCATCAAAAAATATTAATGTAGTAAGAAACCACCAACGATTTACATTAAGGCACATCATGCATGATGGAATCAGGGACGCAGGGCGTGGGGGTCGCACACTGTGAACTATTACTGGCATCTGGTTCCTATTTCAGGGGTACAACTGAAGTATCCCCCATTCGGATAATTATACTGGCATCTGATTAAGCCAGTGGTGTGGTACATATGGTTCATTACCCACCTAGCAAAGCTTCTCTTATATGCATAACGTTATCTTTTTTTTCTTCATCTCATCTTGCATCTCAGAGTGCAGGCTCAAATACTGACTAAGGTTGAGCATTTTCCTTGTATGTGACAACAAATATTCATCATCGTAAGACATAATTTAAGAACCCCATTATACTCACTCAGGTGCATACATACTTATTTCTTGCTTAACTTATCCTTACATAGTGCCCCCCTTTTGG-TTTTCGCGCGTCAAACCCCCCTACCCCCCTACGCTCAGTAAATCCTGTTATCCTTGTCAAACCCCTAAAGCAAGAAGGACCCAAGAACGTATCAGCCAACAAGTTGAAGTATAAATTGGCATGCCGCGTTATATATATATATATATATATAT
>D-loop_Hap_23
AATACTTCTACATTAAGCCGGGTAATATATTAATCCCTTGAAACTTGACCTCAAATCTTTCCTTGAAATACCTAACTAAAATCGCATCAGAGAATATTAATGTAGTAAGAAACCACCAACGATTTACATTAAGGCACATCATGCATGATGGAATCAGGGACGCAGGGCGTGGGGGTCGCACACTGTGAACTATTACTGGCATCTGGTTCCTATTTCAGGGGTACAACTGAAGTATCCCCCATTCGGATAATTATACTGGCATCTGATTAAGCCAGTGGTGTGGTACATATGGTTCATTACCCACCTAGCAAAGCTTCTCTTATATGCATAACGTTATCTTTTTTTTCTTCATCTCATCTTGCATCTCAGAGTGCAGGCTCAAATACTGACTAAGGTTGAGCATTTTCCTTGTATGTGACAACAAATATTCATCATTGTAAGACATAATTTAAGAACCCCATTATACTCACTCAGGTGCATACATACTTATTTCTTGCTTAACTTATCCTTACATAGTGCCCCCCTTTTGG-TTTTCGCGCGTCAAACCCCCCTACCCCCCTACGCTCAGTAAATCCTGTTATCCTTGTCAAACCCCTAAAGCAAGAAGGACCCAAGAACGTATCAGCCAACAAGTTGAAGTATAAATTGGCATGCCGCGTTATATATATATATATATATATAT
>D-loop_Hap_24
AATACTTCTACATTAAGCCGGGTAATATATTAATCCCTTAAAACTTGACCTCAAATCTTTCCTTGAAATACCTAACTAAAATCGCATCAAAAAATATTAATGTAGTAAGAAACCACCAACGATTTACATTAAGGCACATCATGCATGATGGAATCAGGGACGCAGGGCGTGGGGGTCGCACACTGTGAACTATTACTGGCATCTGGTTCCTATTTCAGGGGTACAACTGAAGTATCCCCCATTCGGATAATTATACTGGCATCTGATTAAGCCAGTGGTGTGGTACATATGGTTCATTACCCACCTAGCAAAGCTTCTCTTATATGCATAACGTTATCTTTTTTTTCTTCATCTCATCTTGCATCTCAGAGTGCAGGCTCAAATACTGACTAAGGTTGAGCATTTTCCTTGTATGTGATAACAAATATTCGTCATTGTAAGACATAATTTAAGAACCCCATTATACTCACTCAGGTGCATACATACTTATTTCTTGCTTAACTTATCCTTACATAGTGCCCCCCTTTTGG-TTTTCGCGCGTCAAACCCCCCTACCCCCCTACGCTCAGTAAATCCTGTTATCCTTGTCAAACCCCTAAAGCAAGAAGGACCCAAGAACGTATCAGCCAACAAGTTGAAGTATAAATTGGCATGCCGCGTTATATATATATATATATATATAT
>D-loop_Hap_25
AATACTTCTACATTAAGCCGGGTAATATATTAATCCCTTAAAACTTGACCTCAAATCTTTCCTTGAAATACCTAGCTAAAATCGCATCAAAAAATATTAATGTAGTAAGAAACCACCAACGATTTACATTAAGGCACATCATGCATGATGGAATCAGGGACGCAGGGCGTGGGGGTCGCACACTGTGAACTATTACTGGCATCTGGTTCCTATTTCAGGGGTACAACTGAAGTATCCCCCATTCGGATAATTATACTGGCATCTGATTAAGCCAGTGGTGTGGTACATATGGTTCATTACCCACCTAGCAAAGCTTCTCTTATATGCATAACGTTATCTTTTTTTTCTTCATCTCATCTTGCATCTCAGAGTGCAGGCTCAAATACTGACTAAGGTTGAGCATTTTCCTTGTATGTGATAACAAATATTCATCATCGTAAGACATAATTTAAGAACCCCATTATACTCACTCAGGTGCATACATACTTATTTCTTGCTTAACTTATCCTTACATAGTGCCCCCCTTTTGG-TTTTCGCGCGTCAAACCCCCCTACCCCCCTACGCTCAGTAAATCCTGTTATCCTTGTCAAACCCCTAAAGCAAGAAGGACCCAAGAACGTATCAGCCAACAAGTTGAAGTATAAATTGGCATGCCGCGTTATATATATATATATATATATAT
>D-loop_Hap_26
AATACTTCTACATTAAGCCGGGTAATATATTAATCCCTTGAAACTTGACCTCAAATCTTTCCTTGAAATACCTAACTAAAATCGCATCAAAAAATATTAATGTAGTAAGAAACCACCAACGATTTACATTAAGGCACATCATGCATGATGGAATCAGGGACGCAGGGCGTGGGGGTCGCACACTGTGAACTATTACTGGCATCTGGTTCCTATTTCAGGGGTACAACTGAAGTATCCCCCATTCGGATAATTATACTGGCATCTGATTAAGCCAGTGGTGTGGTACATATGGTTCATTACCCACCTAGCAAAGCTTCTCTTATATGCATAACGTTATCTTTTTTTTCTTCATCTCATCTTGCATCTCAGAGTGCAGGCTCAAATACTGACTAAGGTTGAGCATTTTCCTTGTATGTGATAACAAATATTCGTCATTGTAAGACATAATTTAAGAACCTCATTATACTCACTCAGGTGCATACATACTTATTTCTTGCTTAACTTATCCTTACATAGTGCCCCCCTTTTGG-TTTTCGCGCGTCAAACCCCCCTACCCCCCTACGCTCAGTAAATCCTGTTATCCTTGTCAAACCCCTAAAGCAAGAAGGACCCAAGAACGTATCAGCCAACAAGTTGAAGTATAAATTGGCATGCCGCGTTATATATATATATATATATATAT
>D-loop_Hap_27
AATACTTCTACATTAAGCCGGGTAATATATTAATCCCTTGAAACTTGACCTCAAATCTTTCCTTGAAATACCTAACTAAAATCGCATCAGAAAATATTAATGTAGTAAGAAACCACCAACGATTTACATTAAGGCACATCATGCATGATGGAATCAGGGACGCAGGGCGTGGGGGTCGCACACTGTGAACTATTACTGGCATCTGGTTCCTATTTCAGGGGTACAACTGAAGTATCCCCCATTCGGATAATTATACTGGCATCTGATTAAGCCAGTGGTGTGGTACATATGGTTCATTACCCACCTAGCAAAGCTTCTCTTATATGCATAACGTTATCTTTTTTTTCTTCATCTCATCTTGCATCTCAGAGTGCAGGCTCAAATACTGACTAAGGTTGAGCATTTTCCTTGTATGTGATAACAAATATTCGTCATCGTAAGACATAATTTAAGAACCCCATTATACTCACTCAGGTGCATACATACTTATTTCTTGCTTAACTTATCCTTACATAGTGCCCCCCTTTTGG-TTTTCGCGCGTCAAACCCCCCTACCCCCCTACGCTCAGTAAATCCTGTTATCCTTGTCAAACCCCTAAAGCAAGAAGGACCCAAGAACGTATCAGCCAACAAGTTGAAGTATAAATTGGCATGCCGCGTTATATATATATATATATATATAT
